# Supplementary material for: Impact of Water Regimes and Amendments on Inorganic Arsenic Exposure to Rice
Source: Int J Environ Res Public Health. 2021 Apr 27;18(9):4643. doi: 10.3390/ijerph18094643 (PMC8123884; doi:10.3390/ijerph18094643)
Supplement: Supplementary file 1 [file ijerph-18-04643-s001.zip]

Archive with 1 entries (1 files):
- ijerph-1181724-supplementary.pdf
